# Supplementary material for: Macrophage-Immunomodulatory Actions of Bovine Whey Protein Isolate, Glycomacropeptide, and Their In Vitro and In Vivo Digests
Source: Nutrients. 2023 Nov 28;15(23):4942. doi: 10.3390/nu15234942 (PMC10707750; doi:10.3390/nu15234942)
Supplement: Supplementary file 1 [file nutrients-15-04942-s001.zip]

Archive with 1 entries (1 files):
- nutrients-2681511-supplementary.pdf
